# Supplementary material for: Oral and intravenous glucose administration elicit opposing microvascular blood flow responses in skeletal muscle of healthy people: role of incretins
Source: J Physiol. 2022 Feb 1;600(7):1667–81. doi: 10.1113/JP282428 (PMC9303176; doi:10.1113/JP282428)
Supplement: Supplementary file 2 — Statistical Summary Document [file TJP-600-1667-s002.xlsx]

## Sheet: Statistical Summary Table
	Statistical Summary Document
	Manuscript Title:	Oral and intravenous glucose administration elicit opposing microvascular blood flow responses in skeletal muscle of healthy people: role of incretins
	Authors:	Katherine M. Roberts-Thomson, Lewan Parker, Andrew C. Betik, Glenn D. Wadley, Paul A. Della Gatta, Thomas H. Marwick and Michelle A. Keske
	Animal model used, if applicable:	N/A
	Underlying hypothesis:	It was hypothesised that intravenously infused glucose would stimulate skeletal muscle microvascular blood flow (MBF) whereas oral glucose ingestion would impair it. It was also hypothesised that increases in circulating gut-derived hormones would be linked to oral-glcuose induced impairments in skeletal muscle MBF.
	Definitions of ‘n’:	Number of human participants
	Statistical summary table:
	Experimental question number	Finding/ conclusion	Experimental location/ variable			Mean value	Standard Deviation	n	Exact P value	Figure/table in which data are presented	Units	Data comparisons	Statistical test	Any other experimental factors	Comments
	Multiple tests of the same question are shown in different rows		Variable	Condition	Timepoint	(or other summary statistic)	(SD)	(value)	If P is considered significant against a stated confidence limit, authors may indicate this in bold.The exact value must be stated unless P is less than 0.0001, in which case < is permitted.			e.g. WT vs KO		e.g. subjects’ age or sex	e.g. observation
Metabolic data	1. Compare blood glucose levels between and within conditions across the 2hr OGTT and IVGTT timecourse	Blood glucose levels increased from 15min onwards during the OGTT. No differences were observed between conditions.	Blood glucose	OGTT					Time: P <0.0001 Condition: P=0.97 Interaction: P=0.01	Figure 1 Panel A	mmol/L	Time and condition	TWO-way RM ANOVA	Healthy males and females
					0	4.9	0.362093	10	P=0.2339 vs IVGTT
					5	4.79	0.392853	10	P= 0.1852 vs 0min, P=0.11 vs IVGTT
					10	4.97	0.483161	10	P= 0.6288 vs 0min, P=0.43 vs IVGTT
					15	5.53	0.885751	10	P= 0.0244 vs 0min, P=0.10 vs IVGTT
					20	6.52	0.764199	10	P<0.0001 vs 0min, P=0.20 vs IVGTT
					30	7.11	1.17799	10	P<0.0001 vs 0min, P=0.15 vs IVGTT
					40	7.49	1.13377	10	P<0.0001 vs 0min, P=0.20 vs IVGTT
					50	7.4	1.08115	10	P<0.0001 vs 0min, P=0.06 vs IVGTT
					60	7.22	1.43046	10	P<0.0001 vs 0min, P=0.08 vs IVGTT
					80	7.02	1.73449	10	P= 0.0025 vs 0min, P=0.45 vs IVGTT
					90	6.72	1.76056	10	P= 0.0061 vs 0min, P=0.60 vs IVGTT
					100	6.56	1.68404	10	P= 0.0065 vs 0min, P=0.93 vs IVGTT
					110	6.35	1.58061	10	P= 0.0099 vs 0min, P=0.25 vs IVGTT
					120	6.35	1.17402	10	P= 0.001 vs 0min, P=0.19 vs IVGTT
		Blood glucose levels increased from 20min onwards during the IVGTT.		IVGTT	0	4.78	0.278089	10	-	Figure 1 Panel A	mmol/L	Time	TWO-way RM ANOVA	Healthy males and females
					5	5.05	0.542115	10	P=0.0932 vs 0min
					10	5.09	0.704667	10	P=0.1769 vs 0min
					15	5.32	0.87661	10	P=0.0602 vs 0min
					20	5.98	0.950789	10	P=0.0025 vs 0min
					30	6.79	1.26003	10	P=0.0004 vs 0min
					40	7.81	1.21788	10	P<0.0001 vs 0min
					50	7.95	1.32765	10	P<0.0001 vs 0min
					60	7.55	1.32183	10	P<0.0001 vs 0min
					80	6.83	1.4438	10	P=0.0017 vs 0min
					90	6.59	1.59266	10	P=0.0073 vs 0min
					100	6.53	1.58258	10	P=0.0085 vs 0min
					110	6.05	1.27301	10	P=0.0121 vs 0min
					120	6.06	1.42922	10	P=0.0175 vs 0min
	2. Compare blood glucose area under the curve between the OGTT and IVGTT	No differences in blood glucose AUC observed between conditions.	Blood glucose	OGTT		799.3	132.41	10	P=0.7060	Figure 1 Panel B	mmol/L. 120min	Condition	Paired T-test	Healthy males and females
				IVGTT		804.2	123.27	10		Figure 1 Panel B	mmol/L. 120min	Condition	Paired T-test	Healthy males and females
	3. Compare plasma insulin levels between and within conditions across the 2hr OGTT and IVGTT time course	Plasma insulin increased from 20min onwards during the OGTT, compared to 0min. Plasma insulin was higher during the OGTT than the IVGTT from 20min onwards.	Plasma Insulin	OGTT					Time: P=0.001 Condition: P<0.0001 Interaction: P=0.0025	Figure 1 Panel C	pmol/L	Time and condition	TWO-way RM ANOVA	Healthy males and females
					0	34.5732	11.5986	10	P=0.1209 vs IVGTT
					20	204.39	198.383	10	P= 0.0197 vs 0min, P=0.0196 vs IVGTT
					40	266.393	122.8	10	P= 0.0001 vs 0min, P=0.0004 vs IVGTT
					60	278.214	127.236	10	P= 0.0001 vs 0min, P=0.0005 vs IVGTT
					80	223.533	95.7331	10	P=0.0001 vs 0min, P<0.0001 vs IVGTT
					100	209.265	94.3646	10	P=0.0002 vs 0min, P<0.0001 vs IVGTT
					120	211.3	85.9829	10	P<0.0001 vs 0min, P=0.0001 vs IVGTT
		Plasma insulin increased from 20min onwards during the IVGTT, comapred to 0min.		IVGTT	0	31.7717	11.1633	10	-	Figure 1 Panel C	pmol/L	Time	TWO-way RM ANOVA	Healthy males and females
					20	64.2577	44.7499	10	P=0.0189 vs 0min
					40	83.8801	28.3872	10	P<0.0001 vs 0min
					60	97.6872	42.6985	10	P=0.0004 vs 0min
					80	78.8901	40.7628	10	P=0.0064 vs 0min
					100	80.9361	46.0545	10	P=0.0071 vs 0min
					120	80.6285	53.7802	10	P=0.0236 vs 0min
	4. Compare plasma insulin area under the curve between the OGTT and IVGTT	Plasma insulin AUC was higher during the OGTT than the IVGTT	Plasma insulin AUC	OGTT		26094.7	11087.9	10	P=0.0001	Figure 1 Panel D	pmol/L. 120min	Condition	Paired T-test	Healthy males and females
				IVGTT		9237.02	3757.52	10		Figure 1 Panel D	pmol/L. 120min	Condition	Paired T-test	Healthy males and females
	5. Compare plasma C-peptide levels between and within conditions across the 2hr OGTT and IVGTT time course	Plasma C-peptide increased from 20min onwards during the OGTT, compared to 0min. Plasma C-peptide was higher during the OGTT than IVGTT from 20min onwards.	Plasma C-peptide	OGTT					Time: P=0.0003 Condition: P<0.0001 Interaction: P=0.0003	Figure 1 Panel E	pmol/L	Time and condition	TWO-way RM ANOVA	Healthy males and females
					0	384.012	112.25	10	P=0.4251 vs IVGTT
					20	1078.41	754.858	10	P= 0.0091 vs 0min, P=0.0006 vs IVGTT
					40	1601.37	818.895	10	P= 0.0005 vs 0min, P=0.0003 vs IVGTT
					60	1781.09	605.718	10	P< 0.0001 vs 0min, P<0.0001 vs IVGTT
					80	1660.74	403.321	10	P<0.0001 vs 0min, P<0.0001 vs IVGTT
					100	1617.31	416.545	10	P<0.0001 vs 0min, P<0.0001 vs IVGTT
					120	1776.41	577.024	10	P<0.0001 vs 0min, P<0.0001 vs IVGTT
		Plasma C-peptide increased from 40min onwards during the IVGTT, compared to 0min.		IVGTT	0	360.538	159.889	10	-	Figure 1 Panel E	pmol/L	Time	TWO-way RM ANOVA	Healthy males and females
					20	605	505.434	10	P=0.0565 vs 0min
					40	853.038	473.554	10	P=0.0009 vs 0min
					60	1004.54	539.828	10	P=0.0007 vs 0min
					80	963.788	465.367	10	P=0.0006 vs 0min
					100	894.775	414.917	10	P=0.0013vs 0min
					120	911.325	460.479	10	P=0.0031 vs 0min
	6. Compare plasma C-peptide area under the curve between the OGTT and IVGTT	Plasma C-peptide AUC was higher during the OGTT than the IVGTT	Plasma C-peptide AUC	OGTT		176383	56647.2	10	P<0.0001	Figure 1 Panel F	pmol/L. 120min	Condition	Paired T-test	Healthy males and females
				IVGTT		99141.4	48022.7	10		Figure 1 Panel F	pmol/L. 120min	Condition	Paired T-test	Healthy males and females
	7. Compare plasma glucagon levels between and within conditions across the 2hr OGTT and IVGTT time course	Plasma glucagon decreased from 40min onwards during the OGTT, compared to 0min. There were no differences in plasma glucagon between the OGTT and IVGTT across the 2hr time course.	Plasma glucagon	OGTT					Time: P<0.0001 Condition: P=0.90 Interaction: P=0.59	Figure 1 Panel G	pmol/L	Time and condition	TWO-way RM ANOVA	Healthy males and females
					0	3.54824	1.59496	10	P=0.4758 vs IVGTT
					20	3.01232	1.41028	10	P= 0.0913 vs 0min, P=0.3968 vs IVGTT
					40	2.59379	1.39429	10	P= 0.0189 vs 0min, P=0.2631 vs IVGTT
					60	2.29744	1.30406	10	P=0.0093 vs 0min, P=0.7404 vs IVGTT
					80	2.17526	1.45814	10	P=0.0089 vs 0min, P=0.3122 vs IVGTT
					100	2.33253	1.42279	10	P=0.0116 vs 0min, P=0.4008 vs IVGTT
					120	2.35773	1.44431	10	P=0.0203 vs 0min, P=0.4758 vs IVGTT
		Plasma glucagon decreased from 40min onwards during the IVGTT, compared to 0min.		IVGTT	0	3.25476	1.50137	10	-	Figure 1 Panel G	pmol/L	Time	TWO-way RM ANOVA	Healthy males and females
					20	2.81454	1.46438	10	P=0.1040 vs 0min
					40	2.43684	1.54256	10	P=0.0119 vs 0min
					60	2.25342	1.49091	10	P=0.0020 vs 0min
					80	2.37559	1.72503	10	P=0.0168 vs 0min
					100	2.43493	1.4716	10	P=0.0298 vs 0min
					120	2.70895	1.52348	10	P=0.0355 vs 0min
	8. Compare plasma glucagon area under the curve between the OGTT and IVGTT	No differences in plasma glucagon AUC were obeserved between the OGTT and IVGTT.	Plasma glucagon AUC	OGTT		307.29	165.04	10	P=0.9211	Figure 1 Panel H	pmol/L. 120min	Condition	Paired T-test	Healthy males and females
				IVGTT		305.94	176	10		Figure 1 Panel H	pmol/L. 120min	Condition	Paired T-test	Healthy males and females
	9. Compare plasma NEFA levels between and within conditions across the 2hr OGTT and IVGTT time course	Plasma NEFA decreased from 40min onwards during the OGTT, compared to 0min. Plasma NEFA was higher during the OGTT than the IVGTT at 0min, however was higher at 120min during the IVGTT than the OGTT	Plasma NEFA	OGTT					Time: P<0.0001 Condition: P=0.71 Interaction: P=0.03	Figure 1 Panel I	mmol/L	Time and condition	TWO-way RM ANOVA	Healthy males and females
					0	0.243336	0.0908536	10	P=0.0221 vs IVGTT
					20	0.223088	0.0855539	10	P= 0.1777 vs 0min, P=0.1521 vs IVGTT
					40	0.128505	0.0490638	10	P<0.0001 vs 0min, P=0.1756 vs IVGTT
					60	0.0882421	0.0371304	10	P<0.0001 vs 0min, P=0.7191 vs IVGTT
					80	0.0631666	0.0155498	10	P<0.0001 vs 0min, P=0.3102 vs IVGTT
					100	0.0603097	0.0105736	10	P<0.0001 vs 0min, P=0.2136 vs IVGTT
					120	0.0506381	0.00892377	10	P<0.0001 vs 0min, P=0.0427 vs IVGTT
		Plasma NEFA decreased from 40min onwards during the IVGTT, compared to 0min.		IVGTT	0	0.208199	0.0631436	10	-	Figure 1 Panel I	mmol/L	Time	TWO-way RM ANOVA	Healthy males and females
					20	0.201441	0.10619	10	P=0.6460 vs 0min
					40	0.149138	0.0724749	10	P=0.0002 vs 0min
					60	0.0934939	0.0198452	10	P<0.0001 vs 0min
					80	0.0785295	0.0116259	10	P<0.0001 vs 0min
					100	0.079225	0.0104986	10	P<0.0001 vs 0min
					120	0.0814101	0.0364407	10	P<0.0001 vs 0min
	10. Compare plasma NEFA area under the curve between the OGTT and IVGTT	No differences in plasma NEFA AUC were obeserved between the OGTT and IVGTT.	Plasma NEFA AUC	OGTT		14.21	3.9	10	P=0.6569	Figure 1 Panel J	mmol/L. 120min	Condition	Paired T-test	Healthy males and females
				IVGTT		14.93		10		Figure 1 Panel J	mmol/L. 120min	Condition	Paired T-test	Healthy males and females
Microvascular blood flow data	11. Compare microvascular blood volume between and within conditions	No changes in muscle microvascular blood volume were observed during the OGTT. No differences in muscle microvascular blood volume were observed between the OGTT and IVGTT.	Muscle microvascular blood volume	OGTT					Time: P=0.64 Condition: P=61 Interaction: P=0.09	Figure 2 Panel A	AI	Time and condition	TWO-way RM ANOVA	Healthy males and females
					0	8.78	3.74	10	P=0.0704 vs IVGTT
					60	9	5.4	10	P=0.6188 vs 0min, P=0.7182 vs IVGTT
					120	8.51	5.24	10	P=0.488 vs 0min, P=0.4969 vs IVGTT
		Muscle microvascular blood volume increased at 120min during the IVGTT, compared to 0min.		IVGTT	0	6.29	2.35	10	-	Figure 2 Panel A	AI	Time	TWO-way RM ANOVA	Healthy males and females
					60	7.23	1.91	10	P=0.093 vs 0min
					120	8.48	2.15	10	P=0.0362 vs 0min
	12. Compare the change in microvascular blood volume at 60 and 120 min between conditions	There were no differences in the change in muscle microvascular blood volume between the OGTT and IVGTT.	Change in muscle microvascular blood volume	OGTT					Time: P=0.73 Condition: P=0.30 Interaction: P=0.44	Figure 2 Panel B	AI	Condition	TWO-way RM ANOVA	Healthy males and females
					60	0.22	3.42	10	P=0.6041 vs IVGTT
					120	-0.27	6.13	10	P=0.2811 vs IVGTT
				IVGTT	60	0.95	1.93	10	-	Figure 2 Panel B	AI	Condition	TWO-way RM ANOVA	Healthy males and females
					120	2.19	2.88	10	-
	13. Compare microvascular velocity between and within conditions	Muscle microvascular velocity decreased at 60min during the OGTT. The velocity was lower at 60min during the OGTT than 60min during the IVGTT.	Muscle microvascular velocity	OGTT					Time: P=0.15 Condition: P=0.02 Interaction: P=0.03	Figure 2 Panel C	1/sec	Time and condition	TWO-way RM ANOVA	Healthy males and females
					0	0.09	0.04	10	P=0.5914 vs IVGTT
					60	0.05	0.03	10	P=0.0321 vs 0min, P=0.0011 vs IVGTT
					120	0.05	0.03	10	P=0.0806 vs 0min, P=0.1490 vs IVGTT
		Muscle microvascular velocity increased at 60min during the IVGTT.		IVGTT	0	0.08	0.02	10	-	Figure 2 Panel C	1/sec	Time	TWO-way RM ANOVA	Healthy males and females
					60	0.11	0.04	10	P=0.0223 vs 0min
					120	0.08	0.04	10	P=0.9622 vs 0min
	14. Compare the change in microvascular velocity at 60 and 120 min between conditions	The change in muscle microvascular velocity was lower during the OGTT than the IVGTT.	Change in muscle microvascular velocity	OGTT					Time: P=0.22 Condition: P=0.01 Interaction: P=0.19	Figure 2 Panel D	1/sec	Condition	TWO-way RM ANOVA	Healthy males and females
					60	-0.04	0.047	10	P=0.0004 vs IVGTT
					120	-0.03	0.05	10	P=0.0067 vs IVGTT
				IVGTT	60	0.03	0.036	10	-	Figure 2 Panel D	1/sec	Condition	TWO-way RM ANOVA	Healthy males and females
					120	0.01	0.042	10	-
	15. Compare microvascular blood flow between and within conditions	Muscle microvascular blood flow decreased at 60 and 120min during the OGTT. Muscle microvascular blood flow was lower at 60 and 120min during the OGTT than the IVGTT.	Muscle microvascular blood flow	OGTT					Time: P=0.22 Condition: P=0.09 Interaction: P=0.0002	Figure 2 Panel E	AI/sec	Time and condition	TWO-way RM ANOVA	Healthy males and females
					0	0.73	0.304	10	P=0.1190 vs IVGTT
					60	0.41	0.381	10	P=0.0077 vs 0min, P=0.0163 vs IVGTT
					120	0.33	0.129	10	P=0.0009 vs 0min, P=0.0085 vs IVGTT
		Muscle microvascular blood flow increased at 60min during the IVGTT.		IVGTT	0	0.52	0.272	10	-	Figure 2 Panel E	AI/sec	Time	TWO-way RM ANOVA	Healthy males and females
					60	0.81	0.42	10	P=0.0133 vs 0min
					120	0.7	0.383	10	P=0.1667 vs 0min
	16. Compare the change in microvascular blood flow at 60 and 120 min between conditions	The change in muscle microvasuclar blood flow was lower during the OGTT than the IVGTT.	Change in muscle microvascular blood flow	OGTT					Time: P=0.21 Condition: P=0.0023 Interaction: P=0.89	Figure 2 Panel F	AI/sec	Condition	TWO-way RM ANOVA	Healthy males and females
					60	-0.31	0.462	10	P=0.0006 vs IVGTT
					120	-0.4	0.285	10	P=0.0008 vs IVGTT
				IVGTT	60	0.29	0.282	10	-	Figure 2 Panel F	AI/sec	Condition	TWO-way RM ANOVA	Healthy males and females
					120	0.18	0.278	10	-
Haemodynamic measures	17. Compare bSys BP before and throughout the 2hr OGTT and IVGTT	No changes in brachial systolic blood pressure were reported during the OGTT. There were no differences in brachial systolic blood pressure between the OGTT and IVGTT.	Brachial systolic blood pressure	OGTT					Time: P=0.2239 Condition: P=0.6538 Interaction: P=0.3870	Table 3	mmHg	Time and condition	Mixed model analysis	Healthy males and females
					0	114	8.6	9	P=0.3921 vs IVGTT
					60	115	11.5	9	P=0.9153 vs 0min, P=0.4730 vs IVGTT
					120	113	10.8	9	P=0.7005 vs 0min, P=0.3671 vs IVGTT
		No changes in brachial systolic blood pressure were reported during the IVGTT.		IVGTT	0	119	12.4	9	-	Table 3	mmHg	Time	Mixed model analysis	Healthy males and females
					60	118	17.1	9	P=0.1505 vs 0min
					120	113	10.8	9	P=0.2416 vs 0min
	18. Compare bDias BP between and within conditions across the 2hr OGTT and IVGTT	No changes in brachial diastolic blood pressure were reported during the OGTT. There were no differences in brachial diastolic blood pressure between the OGTT and IVGTT.	Brachial diastolic blood pressure	OGTT					Time: P=0.0894 Condition: P=0.8125 Interaction: P=0.4330	Table 3	mmHg	Time and condition	Mixed model analysis	Healthy males and females
					0	74	8.8	9	P=0.9668 vs IVGTT
					60	71	5.2	9	P=0.2097 vs 0min, P=0.6885 vs IVGTT
					120	71	8.6	9	P=0.3455 vs 0min, P=0.3369 vs IVGTT
		No changes in brachial diastolic blood pressure were reported during the IVGTT.		IVGTT	0	76	11.2	9	-	Table 3	mmHg	Time	Mixed model analysis	Healthy males and females
					60	73	10.5	9	P=0.0815 vs 0min
					120	78	9.7	9	P=0.7301 vs 0min
	19. Compare cSys BP between and within conditions across the 2hr OGTT and IVGTT	No changes in central systolic blood pressure were reported during the OGTT. There were no differences in central systolic blood pressure between the OGTT and IVGTT.	Central systolic blood pressure	OGTT					Time: P=0.5979 Condition: P=0.6928 Interaction: P=0.8945	Table 3	mmHg	Time and condition	Mixed model analysis	Healthy males and females
					0	105	9.4	9	P=0.8827 vs IVGTT
					60	105	10.5	9	P=0.5625 vs 0min, P=0.5468 vs IVGTT
					120	102	9.1	9	P=0.3971 vs 0min, P=0.9924 vs IVGTT
		No changes in central systolic blood pressure were reported during the IVGTT.		IVGTT	0	107	14	9	-	Table 3	mmHg	Time	Mixed model analysis	Healthy males and females
					60	105	14	9	P=0.5947 vs 0min
					120	102	7.8	9	P=0.4798 vs 0min
	20. Compare cDias BP between and within conditions across the 2hr OGTT and IVGTT	No changes in central diastolic blood pressure were reported during the OGTT. There were no differences in central diastolic blood pressure between the OGTT and IVGTT.	Central diastolic blood pressure	OGTT					Time: P=0.1205 Condition: P=0.8806 Interaction: P=0.3529	Table 3	mmHg	Time and condition	Mixed model analysis	Healthy males and females
					0	75	8.7	9	P=0.7274 vs IVGTT
					60	72	5.5	9	P=0.2461 vs 0min, P=0.4114 vs IVGTT
					120	72	9.6	9	P=0.3024 vs 0min, P=0.4167 vs IVGTT
		No changes in central diastolic blood pressure were reported during the IVGTT.		IVGTT	0	74	9.6	9	-	Table 3	mmHg	Time	Mixed model analysis	Healthy males and females
					60	69	7.1	9	P=0.1096 vs 0min
					120	75	7.5	9	P=0.6893 vs 0min
	21. Compare HR between and within conditions across the 2hr OGTT and IVGTT	No changes in heart rate were reported during the OGTT. No differences in heart rate were reported between the OGTT and IVGTT across the 2hr time course.	Heart Rate	OGTT					Time: P=0.7158 Condition: P=0.5015 Interaction: P=0.7069	Table 3	BPM	Time and condition	Mixed model analysis	Healthy males and females
					0	61	7.4	9	P=0.3606 vs IVGTT
					60	59	9.2	9	P=0.6820 vs 0min, P=0.5895 vs IVGTT
					120	61	9.9	9	P=0.9467 vs 0min, P=0.8177 vs IVGTT
		No changes in heart rate were reported during the IVGTT.		IVGTT	0	64	7.3	9	-	Table 3	BPM	Time	Mixed model analysis	Healthy males and females
					60	61	9	9	P=0.4318 vs 0min
					120	60	9.7	9	P=0.3183 vs 0min
	22. Compare Aug Index between and within conditions across the 2hr OGTT and IVGTT	No changes in augmentation index were reported during the OGTT. No differences in augmentation index were reported between the OGTT and IVGTT across the 2hr time course.	Augmentation index	OGTT					Time: P=0.1874 Condition: P=0.1616 Interaction: P=0.1395	Table 3	Adjusted 75 BPM	Time and condition	Mixed model analysis	Healthy males and females
					0	13	7.4	9	P=0.1033 vs IVGTT
					60	18	15.4	9	P=0.2747 vs 0min, P=0.0574 vs IVGTT
					120	9	7	9	P=0.1229 vs 0min, P=0.6181 vs IVGTT
		No changes in augmentation index were reported during the IVGTT.		IVGTT	0	6	8	9	-	Table 3	Adjusted 75 BPM	Time	Mixed model analysis	Healthy males and females
					60	9	12	9	P=0.4746 vs 0min
					120	9	9	9	P=0.4281 vs 0min
	23. Compare MAP between and within conditions across the 2hr OGTT and IVGTT	No changes in mean arterial pressure were reported during the OGTT. No differences in mean arterial pressure were reported between the OGTT and IVGTT across the 2hr time course.	Mean arterial pressure	OGTT					Time: P=0.1761 Condition: P=0.8381 Interaction: P=0.7206	Table 3	mmHg	Time and condition	Mixed model analysis	Healthy males and females
					0	93	8.5	9	P=0.8156 vs IVGTT
					60	91	7.6	9	P=0.4490 vs 0min, P=0.4829 vs IVGTT
					120	91	9.2	9	P=0.4484 vs 0min, P=0.9718 vs IVGTT
		No changes in mean arterial pressure were reported during the IVGTT.		IVGTT	0	97	12	9	-	Table 3	mmHg	Time	Mixed model analysis	Healthy males and females
					60	94	12	9	P=0.0727 vs 0min
					120	94	9.5	9	P=0.2901 vs 0min
	24. Compare PWV between and within conditions across the 2hr OGTT and IVGTT	No changes in pulse wave velocity were reported during the OGTT. No differences in pulse wave velocity were reported between the OGTT and IVGTT across the 2hr time course.	Pulse wave velocity	OGTT					Time: P=0.1681 Condition: P=0.6529 Interaction: P=0.7059	Table 3	m/sec	Time and condition	Mixed model analysis	Healthy males and females
					0	5	1	9	P=0.7954 vs IVGTT
					60	5	1	9	P>0.9999 vs 0min, P=0.7202 vs IVGTT
					120	5	1	9	P=0.4834 vs 0min, P=0.4895 vs IVGTT
		No changes in pulse wave velocity were reported during the IVGTT.		IVGTT	0	5	1	9	-	Table 3	m/sec	Time	Mixed model analysis	Healthy males and females
					60	5	1	9	P=0.8014 vs 0min
					120	5	1	9	P=0.0888 vs 0min
Incretin data	25. Compare plasma active GLP-1 between and within conditions across the 2hr OGTT and IVGTT timecourse	Active GLP-1 increased at all time points (except 80min) during the OGTT, compared to 0min. Active GLP-1 was significantly higher during the OGTT than the IVGTT at all time points (except 0min and 100min).	Active GLP-1	OGTT					Time: P=0.0033 Condition: P=0.0117 Interaction: P=0.0005	Figure 3 Panel A	pmol/L	Time and condition	TWO-way RM ANOVA	Healthy males and females
					0	7.53209	9.5381	10	P=0.2489 vs IVGTT
					20	9.36146	11.0857	10	P<0.0001 vs 0min, P<0.0001 vs IVGTT
					40	9.22156	11.0667	10	P<0.0001 vs 0min, P<0.0001 vs IVGTT
					60	8.65553	11.1999	10	P=0.0003 vs 0min, P<0.0001 vs IVGTT
					80	7.79959	9.46566	10	P=0.3582 vs 0min, P<0.0001 vs IVGTT
					100	8.29603	10.1025	10	P=0.0106 vs 0min, P=0.0599 vs IVGTT
					120	8.6007	10.936	10	P=0.0005 vs 0min, P=0.0049 vs IVGTT
		Active GLP-1 decreased during the IVGTT at 80min, compared to 0min. There were no changes at any other time points.		IVGTT	0	7.19574	9.09814	10	-	Figure 3 Panel A	pmol/L	Time	TWO-way RM ANOVA	Healthy males and females
					20	7.39344	9.63886	10	P=0.4962 vs 0min
					40	7.29079	9.38762	10	P=0.7432 vs 0min
					60	7.42097	9.7926	10	P=0.4387 vs 0min
					80	6.57119	8.22917	10	P=0.0348 vs 0min
					100	7.74136	10.4407	10	P=0.0640 vs 0min
					120	7.75388	10.4078	10	P=0.0584 vs 0min
	26. Compare the change in active GLP-1 from baseline between conditions	The change in active GLP-1 was greater during the OGTT than IVGTT from 20-80min.	Change in active GLP-1	OGTT				10	Time: P=0.0101 Condition: P=0.0057 Interaction: P=0.0071	Figure 3 Panel B	pmol/L	Condition	TWO-way RM ANOVA	Healthy males and females
					20	1.83	1.9	10	P<0.0001 vs IVGTT
					40	1.7	1.73	10	P<0.0001 vs IVGTT
					60	1.12	1.71	10	P=0.0040 vs IVGTT
					80	0.27	0.32	10	P=0.0043 vs IVGTT
					100	0.76	0.32	10	P=0.4649 vs IVGTT
					120	1.07	1.45	10	P=0.0917 vs IVGTT
				IVGTT	20	0.2	0.76	10	-	Figure 3 Panel B	pmol/L	Condition	TWO-way RM ANOVA	Healthy males and females
					40	0.1	0.54	10	-
					60	0.23	0.75	10	-
					80	-0.63	1.31	10	-
					100	0.55	1.46	10	-
					120	0.56	1.47	10	-
	27. Compare plasma total GLP-1 between and within conditions across the 2hr OGTT and IVGTT timecourse	Total GLP-1 increased at 20-40min during the OGTT, compared to 0min. Total GLP-1 was higher during the OGTT than the IVGTT from 20min onwards.	Total plasma GLP-1	OGTT					Time: P=0.0001 Condition: P=0.0008 Interaction: P=0.0001	Figure 3 Panel C	pmol/L	Time and condition	TWO-way RM ANOVA	Healthy males and females
					0	28.6451	9.64468	10	P> 0.9999 vs IVGTT
					20	47.3638	10.8255	10	P<0.0001 vs 0min, P<0.0001 vs IVGTT
					40	42.7467	20.7469	10	P<0.0001 vs 0min, P<0.0001 vs IVGTT
					60	31.1562	8.12383	10	P=0.3689 vs 0min, P<0.0001 vs IVGTT
					80	26.8377	9.92356	10	P=0.5123 vs 0min, P=0.0012 vs IVGTT
					100	26.2962	11.5381	10	P=0.3941 vs 0min, P=0.0011 vs IVGTT
					120	25.8154	12.0375	10	P=0.3062 vs 0min, P=0.0020 vs IVGTT
		Total GLP-1 decreased during the IVGTT from 40min onwards, compared to 0min.		IVGTT	0	28.6657	10.3069	10	-	Figure 3 Panel C	pmol/L	Time	TWO-way RM ANOVA	Healthy males and females
					20	24.531	9.76909	10	P=0.1402 vs 0min
					40	21.3435	8.87271	10	P=0.0106 vs 0min
					60	18.5131	7.42376	10	P=0.0005 vs 0min
					80	17.3734	7.71718	10	P=0.0001 vs 0min
					100	16.8155	7.8722	10	P<0.0001 vs 0min
					120	16.8643	8.9215	10	P<0.0001 vs 0min
	28. Compare the change in total GLP-1 from baseline between conditions	The change in total plasma GLP-1 was greater during the OGTT than the IVGTT at all time points.	Change in total GLP-1	OGTT				10	Time: P<0.0001 Condition: P=0.0007 Interaction: P=0.0008	Figure 3 Panel D	pmol/L	Condition	TWO-way RM ANOVA	Healthy males and females
					20	18.7187	10.3253	10	P<0.0001 vs IVGTT
					40	14.1015	16.336	10	P<0.0001 vs IVGTT
					60	2.5111	10.4002	10	P<0.0001 vs IVGTT
					80	-1.80738	9.83288	10	P=0.0014 vs IVGTT
					100	-2.34889	8.39426	10	P=0.0014 vs IVGTT
					120	-2.82977	12.3053	10	P=0.0024 vs IVGTT
				IVGTT	20	-4.13474	4.45303	10	-	Figure 3 Panel D	pmol/L	Condition	TWO-way RM ANOVA	Healthy males and females
					40	-7.32228	4.74468	10	-
					60	-10.1527	5.17621	10	-
					80	-11.2924	5.91733	10	-
					100	-11.8503	7.06735	10	-
					120	-11.8015	8.64325	10	-
	29. Compare plasma total GIP between and within conditions across the 2hr OGTT and IVGTT timecourse	Total plasma GIP increased from 20min onwards during the OGTT, compared to 0min. Plasma GIP was higher at all time points from 20min onwards during the OGTT compared to the IVGTT.	Total plasma GIP	OGTT					Time: P<0.0001 Condition: P<0.0001 Interaction: P<0.0001	Figure 3 Panel E	pmol/L	Time and condition	TWO-way RM ANOVA	Healthy males and females
					0	10.6386	6.12494	10	P=0.7652 vs IVGTT
					20	44.3753	18.7534	10	P<0.0001 vs 0min, P<0.0001 vs IVGTT
					40	47.263	18.6827	10	P<0.0001 vs 0min, P<0.0001 vs IVGTT
					60	47.3877	18.1562	10	P<0.0001 vs 0min, P<0.0001 vs IVGTT
					80	49.5512	21.149	10	P<0.0001 vs 0min, P<0.0001 vs IVGTT
					100	48.4973	22.1942	10	P<0.0001 vs 0min, P<0.0001 vs IVGTT
					120	49.941	21.9647	10	P<0.0001 vs 0min, P<0.0001 vs IVGTT
		There were no changes in total plasma GIP during the IVGTT.		IVGTT	0	9.77323	3.71435	10	-	Figure 3 Panel E	pmol/L	Time	TWO-way RM ANOVA	Healthy males and females
					20	7.70144	3.09138	10	P=0.4971 vs 0min
					40	6.56544	2.16342	10	P=0.2936 vs 0min
					60	5.69905	1.72655	10	P=0.1824 vs 0min
					80	5.00276	1.46956	10	P=0.1190 vs 0min
					100	5.06475	1.24306	10	P=0.1229 vs 0min
					120	6.6862	3.44716	10	P=0.3105 vs 0min
	30. Compare the change in total GIP from baseline between conditions	The change in total plasma GIP was greater across all time points during the OGTT, compared to the IVGTT.	Change in total plasma GIP	OGTT				10	Time: P=0.8119 Condition: P<0.0001 Interaction: P=0.2482	Figure 3 Panel F	pmol/L	Condition	TWO-way RM ANOVA	Healthy males and females
					20	33.7367	18.9821	10	P<0.0001 vs IVGTT
					40	36.6243	19.5307	10	P<0.0001 vs IVGTT
					60	36.7491	19.41	10	P<0.0001 vs IVGTT
					80	38.9126	21.1756	10	P<0.0001 vs IVGTT
					100	37.8586	21.2803	10	P<0.0001 vs IVGTT
					120	39.3024	21.7573	10	P<0.0001 vs IVGTT
				IVGTT	20	-2.0718	3.26209	10	-	Figure 3 Panel F	pmol/L	Condition	TWO-way RM ANOVA	Healthy males and females
					40	-3.20779	3.05403	10	-
					60	-4.07419	3.07052	10	-
					80	-4.77047	3.46875	10	-
					100	-4.70848	3.43351	10	-
					120	-3.08703	3.84242	10	-
	31. Compare the ratio of total GLP-1 to GIP between and within conditions across the 2hr OGTT and IVGTT time course	The ratio of GLP-1: GIP decreased from 20min onwards during the OGTT, compared to 0min. The ratio of GLP-1: GIP was lower throughout the OGTT, compared to the IVGTT.	Ratio of GLP-1: GIP	OGTT					Time: P=0.0003 Condition: P<0.0001 Interaction: P<0.0001	Figure 3 Panel G	-	Time and condition	TWO-way RM ANOVA	Healthy males and females
					0	3.2806	1.37521	10	P=0.6848 vs IVGTT
					20	1.20984	0.470888	10	P<0.0001 vs 0min, P<0.0001 vs IVGTT
					40	0.977004	0.437251	10	P<0.0001 vs 0min, P<0.0001 vs IVGTT
					60	0.736117	0.312289	10	P<0.0001 vs 0min, P<0.0001 vs IVGTT
					80	0.632365	0.393704	10	P<0.0001 vs 0min, P<0.0001 vs IVGTT
					100	0.600246	0.305795	10	P<0.0001 vs 0min, P<0.0001 vs IVGTT
					120	0.575488	0.353291	10	P<0.0001 vs 0min, P<0.0001 vs IVGTT
		There were no changes in the GLP-1: GIP ratio during the IVGTT.		IVGTT	0	3.14651	0.934968	10	-	Figure 3 Panel G	-	Time	TWO-way RM ANOVA	Healthy males and females
					20	3.36427	1.20151	10	P=0.5103 vs 0min
					40	3.29582	1.15589	10	P=0.6514 vs 0min
					60	3.3386	1.39279	10	P=0.5613 vs 0min
					80	3.52383	1.57255	10	P=0.2559 vs 0min
					100	3.48467	1.99313	10	P=0.3080 vs 0min
					120	3.02433	2.29352	10	P=0.7115 vs 0min
Other gut hormone data	32. Compare plasma active ghrelin between and within conditions across the 2hr OGTT and IVGTT timecourse	There were no changes in active ghrelin during the OGTT time course. Active ghrelin was lower at 20 and 40min during the OGTT, compared to the IVGTT.	Active plasma Ghrelin	OGTT					Time: P=0.2213 Condition: P=0.0088 Interaction: P=0.1630	Table 4	pmol/L	Time and Condition	TWO-way RM ANOVA	Healthy males and females
					0	13.7448	12.2698	10	P=0.9038 vs IVGTT
					20	8.8171	6.71533	10	P= 0.1328 vs 0min, P=0.0281 vs IVGTT
					40	6.81059	3.82743	10	P=0.0740 vs 0min, P=0.0160 vs IVGTT
					60	9.05723	7.37464	10	P=0.2132 vs 0min, P=0.2235 vs IVGTT
					80	9.24778	7.05745	10	P=0.1201 vs 0min, P=0.3209 vs IVGTT
					100	11.6343	9.57929	10	P=0.2729 vs 0min, P=0.0757 vs IVGTT
					120	11.2839	7.67983	10	P=0.3090 vs 0min, P=0.0817 vs IVGTT
		There were no changes in active ghrelin during the IVGTT time course.		IVGTT	0	13.3803	9.86496	10	-	Table 4	pmol/L	Time	TWO-way RM ANOVA	Healthy males and females
					20	14.8185	11.0913	10	P=0.6671 vs 0min
					40	15.7746	10.936	10	P=0.3624 vs 0min
					60	10.3404	8.242	10	P=0.4259 vs 0min
					80	11.672	6.68885	10	P=0.4246 vs 0min
					100	16.2641	8.9973	10	P=0.2449 vs 0min
					120	17.2549	10.3002	10	P=0.2591 vs 0min
	33. Compare the change in active ghrelin from baseline between conditions across the 2hr time course	The change in active ghrelin was lower during the OGTT than IVGTT at 20, 40, 100 and 120min.	Change in active ghrelin	OGTT				10	Time: P=0.1015 Condition: P=0.1052 Interaction: P=0.2051	Table 4	pmol/L	Condition	TWO-way RM ANOVA	Healthy males and females
					20	-4.92766	8.1957	10	P=0.0070 vs IVGTT
					40	-6.93417	9.34476	10	P=0.0002 vs IVGTT
					60	-4.68753	9.68917	10	P=0.4673 vs IVGTT
					80	-4.49698	7.18598	10	P=0.2172 vs IVGTT
					100	-2.11048	5.02012	10	P=0.0309 vs IVGTT
					120	-2.46087	6.34757	10	P=0.0076 vs IVGTT
				IVGTT	20	1.43819	9.06711	10	-	Table 4	pmol/L	Condition	TWO-way RM ANOVA	Healthy males and females
					40	2.39427	6.9541	10	-
					60	-3.03992	10.1646	10	-
					80	-1.70829	5.6959	10	-
					100	2.88378	6.42728	10	-
					120	3.87464	8.92839	10	-
	34. Compare plasma PYY between and within conditions across the 2hr OGTT and IVGTT timecourse	Plasma PYY increased at 20min during the OGTT, compared to 0min. Plasma PYY was higher during the OGTT at 20-60min, compared to the IVGTT.	Plasma PYY	OGTT					Time: P=0.0946 Condition: P=0.0314 Interaction: P=0.1305	Table 4	pmol/L	Time and Condition	TWO-way RM ANOVA	Healthy males and females
					0	24.5184	18.2542	10	P=0.3746 vs IVGTT
					20	26.6675	17.5001	10	P= 0.0278 vs 0min, P=0.0103 vs IVGTT
					40	25.1131	17.1549	10	P=0.4560 vs 0min, P=0.0190 vs IVGTT
					60	24.8722	17.8282	10	P=0.6848 vs 0min, P=0.0250 vs IVGTT
					80	23.7922	18.1363	10	P=0.6201 vs 0min, P=0.0582 vs IVGTT
					100	24.6753	17.9802	10	P=0.8377 vs 0min, P=0.0583 vs IVGTT
					120	23.7347	18.6359	10	P=0.4833 vs 0min, P=0.1058 vs IVGTT
		Plasma PYY decreased at 60 and 120min during the IVGTT, compared to 0min.		IVGTT	0	22.9487	18.6708	10	-	Table 4	pmol/L	Time	TWO-way RM ANOVA	Healthy males and females
					20	20.7331	19.6061	10	P=0.0851 vs 0min
					40	20.2644	19.7574	10	P=0.0526 vs 0min
					60	20.33	19.9807	10	P=0.0397 vs 0min
					80	19.8175	19.8917	10	P=0.0656 vs 0min
					100	20.2419	20.5043	10	P=0.0546 vs 0min
					120	19.8925	20.0231	10	P=0.0143 vs 0min
	35. Compare the change in PYY from baseline between conditions across the 2hr time course	The change in PYY was higher during the OGTT than IVGTT at all time points		OGTT				10	Time: P=0.0160 Condition: P=0.0138 Interaction: P=0.6722	Table 4	pmol/L	Condition	TWO-way ANOVA	Healthy males and females
					20	2.14906	2.18602	10	P<0.0001 vs IVGTT
					40	0.594687	2.15709	10	P=0.0013 vs IVGTT
					60	0.35375	2.35848	10	P=0.0032 vs IVGTT
					80	-0.72625	3.97425	10	P=0.0146 vs IVGTT
					100	0.156875	2.15365	10	P=0.0045 vs IVGTT
					120	-0.78375	3.02102	10	P=0.0195 vs IVGTT
				IVGTT	20	-2.21563	3.10751	10	-	Table 4	pmol/L		TWO-way ANOVA	Healthy males and females
					40	-2.68438	3.25481	10	-
					60	-2.61875	2.93055	10	-
					80	-3.13125	4.06054	10	-
					100	-2.70688	3.31412	10	-
					120	-3.05625	2.67171	10	-
